# Supplementary material for: Repurposing anti-inflammasome NRTIs for improving insulin sensitivity and reducing type 2 diabetes development
Source: Nat Commun. 2020 Sep 23;11:4737. doi: 10.1038/s41467-020-18528-z (PMC7511405; doi:10.1038/s41467-020-18528-z)
Supplement: Supplementary file 3 — Source Data [file 41467_2020_18528_MOESM3_ESM.xlsx]

## Sheet: Fig. 3a
		Average	SEM
	Nondiabetic	1	0.134038
	Diabetic	0.561122	0.113994

## Sheet: Fig. 3b
		Average	SEM
	Nondiabetic	0.999999	0.114135
	Diabetic	0.57172	0.14132

## Sheet: Fig. 3c
		Average	SEM
	Nondiabetic	1	0.326866
	Diabetic	2.77069	0.660977

## Sheet: Fig. 3d
		Average	SEM
	Nondiabetic	1	0.277379
	Diabetic	2.37835	0.465383

## Sheet: Fig. 4a
		PBS	HG	HG + Lam		PBS	TNF-alpha	TNF-alpha + Lam		PBS	Lam
	Average	299.714	169.649	248.467		310.562	183.729	287.317		214.133	329.554
	SEM	38.0534	21.2259	10.0827		37.2206	16.4297	31.3283		14.3596	24.7696

## Sheet: Fig. 4b
		PBS	HG	HG + Lam		PBS	TNF-alpha	TNF-alpha + Lam		PBS	Lam
	Average	337.817	211.871	311.364		363.739	180.58	254.428		207.823	276.514
	SEM	21.1565	13.454	18.5305		25.3231	16.9099	17.6444		24.0431	39.8166

## Sheet: Fig. 5a, left (SAT)
		ND	HFD
	Average	1	0.411586
	SEM	0.188885	0.0543424

## Sheet: Fig. 5a, middle (VAT)
		ND	HFD
	Average	1	0.569415
	SEM	0.0766653	0.0545666

## Sheet: Fig. 5a, right (SkM)
		ND	HFD
	Average	1	0.660309
	SEM	0.0886034	0.0835384

## Sheet: Fig. 5b, left (VAT)
		ND	HFD
	Average	0.988889	2.37
	SEM	0.065499	0.297415

[truncated: 21 more sheets: Fig. 5b, right (SkM), Fig. 5c, Fig. 5d, Sup. Fig. 6, Sup. Fig. 8, Sup. Fig. 10, Sup. Fig. 12a, Sup. Fig. 12b, Sup. Fig. 12c, Sup. Fig. 12d, Sup. Fig. 12e, Sup. Fig. 12f, Sup. Fig. 13a, Sup. Fig. 13b, Sup. Fig. 14, Sup. Fig. 15, left (SAT), Sup. Fig. 15, mid (VAT), Sup. 15, right (SkM), Sup. 16a, Sup. 16b …]
